# Supplementary material for: Perioperative Prevention of Venous Thromboembolism in Abdominal Surgery Patients Based on the Caprini or the Padua Risk Score—A Single Centre Prospective Observational Study
Source: Life (Basel). 2022 Nov 11;12(11):1843. doi: 10.3390/life12111843 (PMC9694484; doi:10.3390/life12111843)
Supplement: Supplementary file 1 [file life-12-01843-s001.zip]

Archive with 1 entries (1 files):
- life-1969357-supplementary.pdf
